# Supplementary material for: Recruitment to a large scale randomised controlled clinical trial in primary care: the Helicobacter Eradication Aspirin Trial (HEAT)
Source: Trials. 2022 Feb 14;23:140. doi: 10.1186/s13063-022-06054-w (PMC8842965; doi:10.1186/s13063-022-06054-w)
Supplement: Supplementary file 1 — Additional file 1. Appendix Table 1. [file 13063_2022_6054_MOESM1_ESM.xlsx]

## Sheet: appendix table 1
Appendix Table: Mean participant expressions of interest and decile IMD associated with the postcode of the GP practices taking part in HEAT for each CCG/LHB/HSCT
CRN Area	CCG	mean percentage EOI of the participating practices per CCG/LHB/HSCT	number of participating practices in each CCG/LHB/HSCT	mean decile IMD of the participating practices per CCG/LHB/HSCT
CRN E MIDLANDS	NHS Corby CCG	17.9	3	5.7
	NHS East Leicestershire and Rutland CCG	26.1	4	7
	NHS Erewash CCG	19	2	2
	NHS Hardwick CCG	17.7	5	2.8
	NHS Leicester City CCG	10.5	13	2.8
	NHS Lincolnshire East CCG	18.8	5	5.4
	NHS Lincolnshire West CCG	16.2	15	5.3
	NHS Mansfield & Ashfield CCG	16	6	1.8
	NHS Nene CCG	18.9	12	5.5
	NHS Newark & Sherwood CCG	12.1	5	4.6
	NHS North Derbyshire CCG	25.6	7	7.6
	NHS Nottingham City CCG	18.1	17	3.1
	NHS Nottingham North & East CCG	19.3	2	6
	NHS Nottingham West CCG	14.4	4	5.3
	NHS Rushcliffe CCG	26.4	3	7.7
	NHS South Lincolnshire CCG	20.8	4	8.3
	NHS South West Lincolnshire CCG	27.5	2	6
	NHS Southern Derbyshire CCG	22	9	5.7
	NHS West Leicestershire CCG	21.1	9	6.3
CRN EASTERN	NHS Bedfordshire CCG	23.9	8	6.8
	NHS Cambridge and Peterborough CCG	23.9	26	7.2
	NHS East and North Hertfordshire CCG	20.5	3	8
	NHS Great Yarmouth & Waveney CCG	23.7	7	4.4
	NHS Ipswich and East Suffolk CCG	29.4	8	7.5
	NHS North East Essex CCG	23.5	6	6.3
	NHS North Norfolk CCG	26.7	7	5.3
	NHS Norwich CCG	21.3	7	5.1
	NHS South Norfolk CCG	26.6	5	5.6
	NHS West Norfolk CCG	18.8	3	4.7
	NHS West Suffolk CCG	26.6	7	5.4
CRN GTR MANCHESTER	NHS Bury CCG	15.1	1	7
	NHS Eastern Cheshire CCG	24.6	2	6.5
	NHS Manchester CCG	9.2	1	2
	NHS North Manchester CCG	2.2	1	1
	NHS Oldham CCG	14.9	3	2.3
	NHS Salford CCG	11.5	3	4.7
	NHS South Manchester CCG	12.4	1	5
	NHS Stockport CCG	19.8	4	6.8
	NHS Trafford CCG	12.7	1	7
CRN KENT, SURREY, SUSSEX	NHS Brighton & Hove CCG	18.9	10	4.8
	NHS Canterbury and Coastal CCG	27	6	8.2
	NHS Coastal West Sussex CCG	24	11	7
	NHS Crawley CCG	16.5	2	7
	NHS Dartford, Gravesham and Swanley CCG	13.3	1	1
	NHS East Surrey CCG	14.8	1	6
	NHS Guildford and Waverley CCG	34.8	3	9.7
	NHS Hastings & Rother CCG	18.5	3	3.3
	NHS Horsham and Mid Sussex CCG	24	2	9
	NHS Medway CCG	28.6	1	3
	NHS North West Surrey CCG	24.3	5	9
	NHS South Kent Coast CCG	25	2	5
	NHS Surrey Downs CCG	25.3	6	8
	NHS Surrey Heath CCG	20.7	2	9
	NHS Thanet CCG	17.9	1	4
	NHS West Kent CCG	24.2	7	7.9
CRN N THAMES	NHS Barking & Dagenham CCG	41.7	1	2
	NHS Barnet CCG	20.1	5	3
	NHS Basildon and Brentwood CCG	14.1	4	7.3
	NHS Camden CCG	20	5	5.6
	NHS Castle Point and Rochford CCG	25.9	4	7.8
	NHS City and Hackney CCG	6	1	2
	NHS Haringey CCG	19.8	5	1.4
	NHS Islington CCG	14.6	1	3
	NHS Luton CCG	15.3	4	4.3
	NHS Redbridge CCG	18.5	2	3
	NHS Southend CCG	21.7	2	5
	NHS West Essex CCG	18.2	9	6.2
CRN NW COAST	NHS Blackburn with Darwen CCG	11.1	2	1.5
	NHS Blackpool CCG	13.7	5	3.4
	NHS Chorley and South Ribble CCG	11	2	6
	NHS Cumbria CCG	27.7	8	8.4
	NHS East Lancashire CCG	20.6	10	1.8
	NHS Fylde & Wyre CCG	15.1	2	2.5
	NHS Greater Preston CCG	12.7	3	2.3
	NHS Lancashire North CCG	23.1	9	4.1
	NHS Liverpool CCG	11.9	2	2.5
	NHS South Cheshire CCG	23.6	3	6
	NHS St Helens CCG	9.1	4	4.8
	NHS Vale Royal CCG	15.1	1	4
	NHS Warrington CCG	10.9	1	1
	NHS West Cheshire CCG	13.6	3	3.7
	NHS Wirral CCG	9.8	7	4.7
CRN NW LONDON	NHS Brent CCG	14.9	3	3.3
	NHS Central London (Westminster) CCG	19.5	1	8
	NHS Ealing CCG	5.9	1	4
	NHS Hammersmith and Fulham CCG	6	1	2
	NHS Harrow CCG	15.1	1	8
	NHS Hillingdon CCG	19.1	2	7
	NHS Hounslow CCG	2.1	2	5
CRN NE AND N CUMBRIA	NHS Darlington CCG	23.1	2	8.5
	NHS Durham Dales, Easington and Sedgefield CCG	14.8	9	2.7
	NHS Gateshead CCG	16.8	5	3.8
	NHS Hartlepool and Stockton-on-Tees CCG	19.5	1	9
	NHS Newcastle West CCG	12.7	2	3.5
	NHS North Durham CCG	18.3	7	4.7
	NHS North Tyneside CCG	16.4	6	4.5
	NHS Northumberland CCG	23.1	23	5
	NHS South Tees CCG	17.3	4	2.3
	NHS South Tyneside CCG	14.6	2	1
	NHS Sunderland CCG	13.8	4	3.3
CRN S LONDON	NHS Bexley CCG	19.6	1	6
	NHS Bromley CCG	20	4	6
	NHS Croydon CCG	15.5	5	3.6
	NHS Greenwich CCG	16.2	2	5.5
	NHS Lambeth CCG	17.4	10	3.6
	NHS Lewisham CCG	6.1	4	3.8
	NHS Merton CCG	14.2	4	6
	NHS Richmond CCG	24.3	1	7
	NHS Southwark CCG	16.3	4	3.3
	NHS Sutton CCG	21.7	2	4.5
	NHS Wandsworth CCG	16.9	6	6.2
CRN SW PENINSULA	NHS Kernow CCG	16.6	20	3.7
	NHS North, East, West Devon CCG	22.6	23	5.7
	NHS Somerset CCG	24.8	21	5
	NHS South Devon and Torbay CCG	23.3	7	5
CRN THAMES VALLEY AND S MIDS	NHS Aylesbury Vale CCG	20.8	2	10
	NHS Bracknell and Ascot CCG	21.2	3	5.3
	NHS Chiltern CCG	18.6	4	7
	NHS Milton Keynes CCG	21	2	5.5
	NHS Newbury and District CCG	22.2	3	6.7
	NHS North & West Reading CCG	22.2	2	7
	NHS Oxfordshire CCG	25.6	27	8.1
	NHS Slough CCG	13.5	3	4.3
	NHS South Reading CCG	11.9	2	5
	NHS Windsor, Ascot and Maidenhead CCG	15	5	8.2
	NHS Wokingham CCG	21.3	4	9.3
CRN WESSEX	NHS Dorset CCG	23.5	19	6.4
	NHS Fareham and Gosport CCG	20.7	10	5.7
	NHS Isle of Wight CCG	19.4	8	3.6
	NHS North East Hampshire and Farnham CCG	21.9	3	10
	NHS North Hampshire CCG	21.7	5	8.4
	NHS Portsmouth CCG	19.5	9	4.2
	NHS South Eastern Hampshire CCG	24.6	11	6.8
	NHS Southampton CCG	17.6	16	4.9
	NHS West Hampshire CCG	22.8	19	7.3
CRN W MIDLANDS	NHS Birmingham CrossCity CCG	9.6	23	2.5
	NHS Birmingham South and Central CCG	10.8	9	2.6
	NHS Cannock Chase CCG	15.1	6	4.3
	NHS Coventry and Rugby CCG	11.9	20	3.5
	NHS Dudley CCG	11	8	4.8
	NHS East Staffordshire CCG	12.5	4	3.5
	NHS Herefordshire CCG	19.5	5	4
	NHS North Staffordshire CCG	16.3	10	4.7
	NHS Redditch and Bromsgrove CCG	20.5	7	6.4
	NHS Sandwell and West Birmingham CCG	11.2	6	1.7
	NHS Shropshire CCG	18.4	17	5.9
	NHS Solihull CCG	21	1	10
	NHS South East Staffs and Seisdon Peninsular CCG	16.8	6	5.7
	NHS South Warwickshire CCG	17.6	19	7.4
	NHS South Worcestershire CCG	19	10	5.6
	NHS Stafford and Surrounds CCG	16.7	9	5.7
	NHS Stoke on Trent CCG	13.3	11	4.8
	NHS Telford & Wrekin CCG	21.4	7	5
	NHS Walsall CCG	9.1	3	3.7
	NHS Warwickshire North CCG	14.4	13	4.1
	NHS Wolverhampton CCG	12.1	7	2.3
	NHS Wyre Forest CCG	12.8	1	6
CRN WEST OF ENGLAND	NHS Bath and North East Somerset CCG	22.2	6	7
	NHS Bristol CCG	16.4	22	3.9
	NHS Gloucestershire CCG	22	14	7.8
	NHS North Somerset CCG	27.6	9	7.3
	NHS South Gloucestershire CCG	22.6	8	7.1
	NHS Swindon CCG	16.3	5	8.2
	NHS Wiltshire CCG	22.6	16	6.2
CRN YORKS & HUMBER	NHS Barnsley CCG	12.9	5	3
	NHS Bassetlaw CCG	28.1	3	7.3
	NHS Bradford Districts CCG	17.2	4	2.5
	NHS Calderdale CCG	23.3	1	5
	NHS Doncaster CCG	13.4	9	2.1
	NHS East Riding of Yorkshire CCG	19.1	7	6.9
	NHS Greater Huddersfield CCG	20.6	3	5
	NHS Hambleton, Richmondshire and Whitby CCG	26.7	5	5.4
	NHS Harrogate and Rural District CCG	27.5	13	6.7
	NHS Hull CCG	16.6	5	2.8
	NHS Leeds North CCG	28.2	1	7
	NHS Leeds South and East CCG	19.6	1	9
	NHS Leeds West CCG	18.8	6	2.3
	NHS North East Lincolnshire CCG	24.3	2	3
	NHS North Lincolnshire CCG	18.2	4	5.3
	NHS Rotherham CCG	14.6	4	3.8
	NHS Scarborough and Ryedale CCG	18.3	4	4
	NHS Sheffield CCG	15.5	18	5.1
	NHS Vale of York CCG	23.5	18	7
	NHS Wakefield CCG	17	3	2.3
N IRELAND	Belfast HSCT	29.5	1	1
	Southeastern HSCT	17.1	4	5.8
	Northern HSCT	22.6	1	2
SCOTLAND	NHS Lanarkshire	17.4	5	4.4
	NHS Tayside	13.8	3	4
WALES	Abertawe Bro Morgannwg University LHB	44.5	6	5.3
	Aneurin Bevan LHB	24.7	5	3.2
	Betsi Cadwaladr University LHB	28.6	11	4.8
	Cardiff & Vale University LHB	21.4	10	4.4
	Cwm Taf LHB	29	5	4.4
	Hywel Dda LHB	23.2	1	4
	Powys Teaching LHB	34.3	4	7
